# Supplementary material for: Economic evaluation on dental caries preventive interventions for Australian children using a priority-setting approach
Source: Eur J Health Econ. 2025 Apr 30;26(9):1525–37. doi: 10.1007/s10198-025-01787-2 (PMC12618282; doi:10.1007/s10198-025-01787-2)
Supplement: Supplementary file 1 — Supplementary Material 1 [file 10198_2025_1787_MOESM1_ESM.xlsx]

## Sheet: Weighted_Private_Public
		Age_Group	011	012	013	022	111	114	121	123	131	141	161	311	314	411	414	415	417	511	512	513	514	515	521	522	523	524	525	531	532	533	534	535	541	542	543	544	545	551	552	553	554	555	572	576	586	587	611
	Male	0	0.551927	0.179093	0.400147	0.182388	0.0521599	0.159774	0.151267	0.00412844	0.065711	0.102867	0.0255639	0.0317566	0	0	0	0	0	0	0	0	0	0	0	0	0	0	0.00639098	0.0383459	0.0255639	0	0	0	0	0	0	0	0	0	0	0	0	0	0.000344037	0	0	0	0
		1	0.695689	0.177043	0.350578	0.0772483	0.0835109	0.0514488	0.125373	0.0196299	0.0629484	0.108133	0.0356164	0.02021	0	0.000948661	0.000948661	0.000948661	0.000948661	0	0.000948661	0	0	0	0.00898021	0.00401577	0.00102237	0	0.0132812	0.00620793	0.00379464	0.000948661	0	0	0	0	0	0	0	0	0	0	0	0	0.000737101	0	0.000958231	0.00044226	0
		2	0.705325	0.333617	0.177085	0.0776039	0.276699	0.0690209	0.273569	0.00963599	0.0125269	0.0225024	0.0652506	0.018714	6.93225e-06	0.00032617	0.00490642	0.000652341	0	0	0	0	0	0	0.0142534	0.00625927	0.0038721	0.000485612	0.00978511	0.0230451	0.0147952	0.00197782	2.07967e-05	0.00032617	0	0	0	0	0	0	0	0	0	0	0.00458576	0	0.000630835	0.000665496	0
		3	0.574233	0.544114	0.113254	0.117662	0.464075	0.158756	0.475624	0.0159308	0.00816202	0.0158018	0.105291	0.0229997	2.87858e-06	0.000382452	0.00773252	0	0	0	0	0	0	0	0.022023	0.0128273	0.00892921	0.00177449	0.0128553	0.0768176	0.0329094	0.00560889	0.00173543	0.000191226	0	2.87858e-06	0	0	0	0	0	0	0	0	0.00616605	0	0.00367028	0.00449643	0
		4	0.453532	0.68905	0.105012	0.161291	0.548366	0.274534	0.617996	0.0179928	0.00808984	0.0169752	0.125138	0.0291342	0.000155921	0.000467762	0.0142261	0.000284328	0	0.000284328	0	0	0	0	0.0263512	0.0162106	0.0109254	0.00309606	0.0050686	0.105504	0.105433	0.0107792	0.0026776	0.00130355	0	0	0	0	1.71953e-06	0	0	0	0	0	0.00861154	0	0.00399077	0.00637576	3.43907e-06
		5	0.373478	0.78089	0.108764	0.232094	0.558296	0.355809	0.719914	0.0180396	0.00475324	0.0101309	0.14728	0.0689483	0.000877181	0.000934174	0.0157171	0.000118798	0	0.000385524	0.000868315	0.000118798	0	0	0.0167151	0.0152814	0.00831308	0.00257607	0.00255555	0.101621	0.160717	0.018474	0.00340259	0.00207276	0	0	0	0	0	0	1.26652e-06	0	0	0	0.0107537	0	0.00251555	0.00489913	0
		6	0.333978	0.830116	0.145529	0.320632	0.477525	0.500855	0.813285	0.0143081	0.00288864	0.0063403	0.315016	0.154605	0.000855426	0.00161324	0.0140131	0.000410118	0.000105893	9.96834e-05	0.000226276	0	0	0	0.00967574	0.00959456	0.00386494	0.00270665	0.00113274	0.0986712	0.217292	0.0223272	0.00576306	0.00204852	0	0	0	0	0	5.17491e-06	0	0	0	2.06996e-06	0.0106996	0	0.00376822	0.00576263	0
		7	0.293162	0.849795	0.128899	0.377537	0.364815	0.646695	0.862435	0.0158532	0.00225376	0.00565581	0.460417	0.143562	0.00102145	0.00097095	0.011869	0.000197166	0.000189152	1.86997e-05	0.00040947	0.000101254	0	0	0.0108547	0.00967334	0.00481454	0.00496451	0.00192714	0.111147	0.219072	0.0201108	0.00582263	0.000608417	0	0	0	0	0	0	0	0	0	0	0.00876274	0	0.00245354	0.00377321	0
		8	0.252994	0.888336	0.119237	0.397292	0.28337	0.75439	0.883484	0.013054	0.00220806	0.00504732	0.436921	0.12331	0.00131872	0.00164524	0.00643705	0.000202336	0.000189059	1.15068e-05	0.000875992	0.000100283	0.000187289	0	0.00983303	0.0104169	0.00544589	0.00590367	0.00313293	0.116816	0.208659	0.0258283	0.00617797	0.00108452	0	0	0	0	0	0	0	0	0	0	0.0102954	0	0.00173953	0.00267158	0
		9	0.236749	0.912885	0.118672	0.388162	0.226808	0.837308	0.912044	0.0123287	0.001927	0.00496417	0.351858	0.129498	0.00191857	0.00117177	0.0040874	0.00112426	0.000741476	0.000198809	0.000471533	9.0599e-05	9.0599e-05	1.85377e-06	0.0109143	0.0106059	0.00714344	0.00805986	0.00475797	0.105613	0.186474	0.0218541	0.00566326	0.002781	0	0	0	0	0	0	0	0	0	0	0.0109723	0	0.00140257	0.00201802	0
		10	0.227466	0.925533	0.115515	0.347632	0.193739	0.883816	0.925341	0.0105778	0.00186223	0.00501162	0.336129	0.168577	0.00219374	0.00186647	0.00221402	0.000861134	0.00101721	1.70153e-05	0.000472421	0.000178759	0	8.93796e-05	0.013538	0.00694012	0.0072093	0.00894953	0.00500747	0.08661	0.116216	0.0149173	0.00348235	0.0014097	0	0	0	0	1.89059e-06	0	0	0	0	0	0.0078624	0	0.000718719	0.00100987	0
		11	0.216299	0.94834	0.106102	0.358108	0.151913	0.935291	0.930125	0.00802845	0.00176777	0.00502376	0.335477	0.192606	0.0025646	0.000757595	0.000817444	0.00122295	0.000939127	0.00038439	2.28419e-05	8.7656e-05	0	0	0.00714797	0.00666055	0.00662778	0.00826418	0.0042077	0.0827546	0.0688721	0.0098859	0.00263015	0.000829622	0	0	0	0	0	0.000262968	0	0	0	0.000175312	0.00687057	0	0.000253769	0.000345137	0
		12	0.206176	0.952027	0.0828566	0.409537	0.123472	0.962049	0.928318	0.00906809	0.0014918	0.00432664	0.412138	0.180607	0.0029435	0.00145335	0.00013696	0.00235799	0.00169309	3.91766e-05	0.000192474	8.85048e-05	0	0	0.0095352	0.00679932	0.00566803	0.00510124	0.00428788	0.107456	0.0442249	0.00753948	0.00252675	0.00111567	0	0	0	0	0	1.03096e-06	0	0.000269638	0	0	0.00382846	0	2.26812e-05	7.21674e-05	0
		13	0.195667	0.943037	0.0687861	0.482564	0.0886723	0.995803	0.930965	0.00949795	0.00111858	0.00341507	0.429005	0.163656	0.00346297	0.000878412	0.000211572	0.00232008	0.0031167	0.000309901	0.000225339	0	0	0	0.0120324	0.00756282	0.00488958	0.00625013	0.00370356	0.130296	0.0514956	0.00758772	0.00172207	0.00107244	0	0	0	0	0	0	0	0.000185185	0	0.000277778	0.00210181	0	1.49144e-05	1.83562e-05	0
		14	0.20029	0.921496	0.0674045	0.560565	0.0677731	1.01544	0.924413	0.00941314	0.00108329	0.00325289	0.40883	0.107486	0.0024582	0.00129789	0.000205573	0.00396715	0.00302286	0.00101051	0.000528186	8.67625e-06	0	0	0.0148496	0.00727331	0.0091355	0.00711395	0.0041536	0.13541	0.0529147	0.00950344	0.00266997	0.000349881	0	0	0	0	0	2.47893e-06	0	0	0	0	0.00337858	0	1.11552e-05	8.67625e-06	0
		15-19	0.211319	0.869607	0.0785833	0.742173	0.0313636	1.02922	0.897074	0.00785672	0.000995879	0.00320845	0.238182	0.0386291	0.00251053	0.00208615	0.000162971	0.00533177	0.00489235	0.000577734	0.000636352	0.00022791	6.33781e-05	1.56094e-06	0.0273269	0.0180533	0.013389	0.00896913	0.00639507	0.165462	0.0969275	0.021016	0.00516685	0.00196416	0	0	0	0	0	4.19919e-05	0.00010498	0.000168358	7.8207e-05	0.000146972	0.00339717	0	3.12188e-06	0	2.21667e-05
		20-24	0.278309	0.722297	0.121059	0.968144	0.00822723	0.984314	0.833837	0.0134112	0.00397903	0.0148185	0.114861	0.0501539	0.00689082	0.00406584	0.000316718	0.0115784	0.0100306	0.00121115	0.00224822	0.00116336	0.000275221	0.000102481	0.0391027	0.0326541	0.0218115	0.0147231	0.00854837	0.221369	0.192772	0.054032	0.0155805	0.00583671	0	2.56202e-05	0	0	0	0.000265477	0.000487964	0.000433268	0.000577245	0.000168103	0.0104264	0	0	0	9.58803e-06
		25-29	0.367505	0.626157	0.144945	1.14155	0.00627599	0.985603	0.843481	0.0129437	0.00304625	0.0109125	0.0716626	0.0656196	0.0102717	0.0043852	0.000290993	0.0144739	0.0128128	0.00168835	0.00317251	0.00171103	0.000486012	9.712e-05	0.0455464	0.0402742	0.0278879	0.0179354	0.0116878	0.240199	0.264338	0.0878219	0.0301755	0.0116379	0	3.37789e-05	1.84249e-05	0	6.14163e-06	0.000110549	0.00030786	0.000510167	0.000470246	0.000532853	0.0156539	0	0	0	3.57038e-05
		30-34	0.355519	0.638633	0.154826	1.16126	0.00613591	0.988408	0.850514	0.0144681	0.0026437	0.00966938	0.0458945	0.0658613	0.0118161	0.00559933	0.000180251	0.0169306	0.0148508	0.00155016	0.00397152	0.00166662	0.000661381	0.000248653	0.0436197	0.0440874	0.0289834	0.018405	0.0094248	0.232012	0.262619	0.0902999	0.0346215	0.0124974	0	4.15967e-05	3.74367e-05	0	4.62186e-06	0.000176092	0.000535207	0.00079218	0.00086197	0.000554155	0.017653	0	0	0	6.93278e-06
		35-39	0.312743	0.687437	0.165792	1.13156	0.00579621	0.994928	0.858113	0.0145044	0.00248596	0.00945833	0.0364877	0.0668773	0.0108915	0.0051462	0.000239963	0.0202134	0.0180848	0.00136053	0.00382017	0.00177264	0.000625331	0.000337784	0.04947	0.0405764	0.0301637	0.0196058	0.0111877	0.222667	0.242133	0.0950752	0.036648	0.0131387	0	4.77912e-05	4.67683e-05	4.67683e-05	3.75777e-05	0.000278564	0.000650857	0.000905733	0.000904918	0.00116712	0.0172256	0	0	0	7.67858e-05
		40-44	0.267508	0.734752	0.18768	1.11092	0.00540046	0.997305	0.841339	0.0147328	0.00226948	0.00860214	0.0231945	0.0725448	0.0117596	0.00492199	0.000371191	0.0230885	0.0205557	0.0019511	0.00472482	0.00290843	0.00103294	0.000586494	0.056378	0.0476019	0.0339836	0.0204176	0.0127879	0.216464	0.227406	0.10391	0.0433104	0.0175212	0	3.70527e-05	3.70087e-05	6.21076e-05	6.61656e-06	0.000163959	0.000471718	0.00109125	0.00138194	0.00104869	0.0185432	0	1.98057e-05	1.98057e-05	3.96113e-05
		45-49	0.233404	0.754854	0.213147	1.09575	0.00591227	0.979015	0.804348	0.0134179	0.00215258	0.00826812	0.0146678	0.0918388	0.0140222	0.00543529	0.000252692	0.0273163	0.0238299	0.00241858	0.00565208	0.00340747	0.00155473	0.000559486	0.0666382	0.0512897	0.038549	0.0237652	0.0132814	0.211182	0.213349	0.113815	0.0484562	0.022317	0	3.90227e-05	5.30697e-05	2.95307e-05	0.000149358	0.000181716	0.000469908	0.00115414	0.00150491	0.00149602	0.0198805	0	3.72497e-05	3.72497e-05	2.28435e-05
		50-54	0.204684	0.772816	0.242331	1.07489	0.00592859	0.972722	0.775165	0.0144642	0.00193947	0.00744134	0.0096399	0.10846	0.0162898	0.00520242	0.00028882	0.031149	0.0268912	0.00257621	0.0074296	0.00540655	0.00214598	0.000945112	0.0812509	0.0585578	0.0439405	0.0263547	0.0160028	0.211478	0.200044	0.123656	0.0566921	0.029979	1.94255e-05	4.84561e-05	7.68239e-05	3.46754e-05	8.89917e-05	0.000113918	0.00050207	0.00107971	0.00169357	0.00207744	0.0233057	5.64483e-06	8.06404e-07	0	3.96574e-05
		55-59	0.185784	0.795062	0.266201	1.07174	0.00678578	0.965386	0.745455	0.0139977	0.00186631	0.00741879	0.00533205	0.124489	0.0179054	0.0045897	0.00033604	0.0367522	0.0320062	0.00278143	0.00800581	0.00649107	0.00303909	0.00129945	0.0964892	0.0701132	0.0515534	0.0303131	0.0194345	0.215542	0.205044	0.133804	0.0714708	0.0380652	0	9.24012e-05	8.53734e-05	7.29905e-05	0.000104784	9.08269e-05	0.000429074	0.00119188	0.00215171	0.00266353	0.0254875	0	4.97989e-05	4.97989e-05	0.000132797
		60-64	0.166694	0.813332	0.281083	1.06551	0.00754635	0.956919	0.714735	0.0140419	0.00171403	0.00698113	0.0051103	0.125383	0.0173722	0.00478649	0.000350013	0.0403503	0.0350905	0.00320615	0.00958701	0.00793583	0.00384197	0.00211827	0.123864	0.0869186	0.0687099	0.0384475	0.026349	0.221592	0.209054	0.140767	0.0802139	0.0465514	2.18187e-05	5.32023e-05	0.000152232	0.000168173	0.000151594	0.000132549	0.000426533	0.00130352	0.00208708	0.00311169	0.0278035	5.10128e-06	8.74131e-05	8.67754e-05	0.000263515
		65-69	0.153329	0.852036	0.285468	1.04059	0.00846934	0.97241	0.704634	0.0135491	0.00174826	0.00722801	0.0038399	0.130213	0.0171049	0.00319156	0.000591114	0.0382442	0.0358253	0.00474579	0.0105705	0.0076343	0.00368269	0.00191717	0.139164	0.0986391	0.0760538	0.0447591	0.0315251	0.213939	0.200087	0.139467	0.0808858	0.0483807	4.82944e-06	7.73476e-05	0.000125089	9.42762e-05	0.000272591	0.000140156	0.000285796	0.00127879	0.00191749	0.00247931	0.0271535	5.43312e-06	8.03915e-05	8.03915e-05	0.000305241
		70-74	0.137565	0.869203	0.28771	0.978852	0.0101053	0.969679	0.69489	0.0137425	0.00195999	0.00796709	0.00324788	0.127816	0.0183683	0.00361559	0.000494042	0.0384649	0.0349826	0.00507707	0.0111462	0.00727247	0.00388558	0.00174233	0.160077	0.112034	0.090144	0.050668	0.030158	0.209451	0.185945	0.132529	0.0766753	0.0452984	0	6.73375e-05	1.52965e-05	1.8773e-05	0.000103387	0.00017773	0.000349845	0.00112912	0.00151935	0.00188941	0.0261389	4.17178e-06	4.85645e-05	4.85645e-05	0.000170671
		75-79	0.131541	0.875855	0.290501	0.933292	0.0118805	0.956256	0.678063	0.0104521	0.00192392	0.00816136	0.00198082	0.140314	0.0176415	0.00325087	0.000473268	0.0377707	0.0357214	0.0053233	0.0103957	0.00647541	0.00394443	0.00172035	0.184012	0.132935	0.0988806	0.0549191	0.0385235	0.210253	0.183806	0.124362	0.076225	0.0501991	0	1.62032e-05	1.62032e-05	2.72896e-05	5.38782e-05	0.000141167	0.00023001	0.0011012	0.00119756	0.00181376	0.0272845	5.11681e-06	4.02334e-05	3.93806e-05	0.000502567
		80-84	0.131968	0.846894	0.308646	0.888884	0.0153263	0.911834	0.645335	0.014574	0.00237094	0.00923897	0.00426382	0.161357	0.0186736	0.00363788	0.0006786	0.0401326	0.0366576	0.00696712	0.0104593	0.00606774	0.00251394	0.00173373	0.215742	0.153282	0.117691	0.0599636	0.0442529	0.223514	0.187895	0.119333	0.0688856	0.0443862	0	6.8306e-05	6.8306e-05	1.66556e-05	1.38796e-06	0.000125213	0.000169923	0.000674141	0.000709932	0.00122614	0.0316569	0	0	0	0.000204918
		85-89	0.13464	0.825724	0.304603	0.800006	0.0190482	0.860268	0.591932	0.012643	0.00302203	0.00960217	0.00301396	0.185653	0.0177904	0.00377691	0.000187074	0.0340238	0.0322752	0.00701337	0.0113015	0.00696329	0.00417032	0.000963392	0.255005	0.17336	0.122924	0.0616087	0.0446121	0.224563	0.179072	0.11648	0.0590237	0.0382634	0	0	0.000148783	0	0.000148783	7.06908e-05	6.18545e-05	0.000780697	0.00076597	0.000718843	0.0344585	0	0	0	0.00163662
		90-94	0.129862	0.739438	0.331706	0.686016	0.0285421	0.751386	0.532302	0.0108647	0.00512598	0.0115799	0.00418799	0.17398	0.0167736	0.00221627	0	0.0314641	0.0314455	0.00388465	0.0146038	0.00647544	0.00141147	0.000922409	0.208923	0.152696	0.119898	0.0622101	0.0608791	0.212247	0.172751	0.11029	0.0534007	0.0314022	0	0	0	0	0	0	0	0.000461205	0.000922409	0.00136815	0.0427775	0	0	0	0.000461205
		95-99	0.143358	0.614137	0.283111	0.736958	0.0459416	0.662656	0.482437	0.00904198	0.00878049	0.0136738	0.00408654	0.175002	0.0166663	0.00445239	0	0.0128999	0.0254796	0.000320122	0.00821881	0.00817308	0.00817308	0	0.219709	0.111692	0.119179	0.0639505	0.063356	0.23598	0.159496	0.0837887	0.0377392	0.031121	0	0	0	0	0	0	0	0	0	0.000640244	0.0615267	0	0	0	0
	Female	0	0.57384	0.0874293	0.390532	0.224803	0.0530858	0.128788	0.11481	0.0129052	0.0679319	0.106021	0.00157068	0.0136906	0.00858586	0	0	0	0	0	0	0	0	0	0	0	0.00858586	0	0	0.0343434	0.060101	0	0	0	0	0	0	0	0	0	0	0	0	0	0	0	0	0	0
		1	0.711852	0.149611	0.328942	0.0626274	0.0935612	0.0279819	0.1213	0.0190049	0.0624611	0.109969	0.0162714	0.0118132	0	0	0.00115111	0	0	0	0	0	0	0	0.000233645	0.00536616	0.000155763	0.00429293	0.00965909	0.0182621	0.00452657	0	0	0	0	0	0	0	0	0	0	0	0	0	0.00216358	0	0.00177417	0.00146264	0
		2	0.746207	0.341012	0.155827	0.0677065	0.295755	0.0755523	0.304958	0.0129559	0.0117351	0.0220115	0.0456729	0.0148867	0	0	0.00377625	0	0	0	0	0	0	0	0.0129975	0.00468671	0.0059949	0.00217532	0.00997002	0.0284669	0.0077836	0.0021031	1.44432e-05	0.000350517	0	0	0	0	0	0	0	0	0	0	0.00352964	0	0.00105489	0.00123543	0
		3	0.565964	0.550064	0.102285	0.108998	0.473489	0.148314	0.45973	0.0160185	0.00773142	0.015365	0.114294	0.014874	0.000199274	0.000196396	0.00699186	0.000196396	0	0.000392791	0	0	0	0	0.0199515	0.0105912	0.00722147	0.00222013	0.00845652	0.0636258	0.0291835	0.00257617	0.000589187	0.000401426	0	0	0	0	0	0	0	0	0	0	0.0103412	0	0.00217431	0.00303783	0
		4	0.456703	0.708958	0.0967112	0.141022	0.565793	0.240785	0.608891	0.018611	0.00842996	0.0177334	0.118992	0.0218645	5.26211e-06	0.000501744	0.010435	0	0	0	0.000149123	0	0	0.000596491	0.0184978	0.0187559	0.0104911	0.00277364	0.0050491	0.0916562	0.08198	0.011835	0.00281226	0.00095262	0	0	0	0	0	0	0	0	0	3.50807e-06	0.00910128	0	0.00409802	0.00633091	0
		5	0.377824	0.772407	0.121176	0.225375	0.55799	0.345246	0.71195	0.017523	0.00454779	0.00976753	0.150576	0.0797248	0.000633148	0.000814871	0.0148259	0.000474595	0	0.00048618	0.000857573	0	0	0	0.0154794	0.0170746	0.00756689	0.00234807	0.00257401	0.101953	0.158187	0.0187964	0.00509244	0.00160551	0	0	0	0	0	0	0	0	0	0	0.0134134	0	0.00291099	0.00535416	0
		6	0.326261	0.854395	0.148437	0.286405	0.493104	0.494652	0.818494	0.0172842	0.00291297	0.00651636	0.358818	0.163029	0.000587344	0.00146598	0.00981772	0.000330259	0.000317955	0.000105985	0.0004547	0.000317955	0	0	0.00920874	0.00828341	0.00456276	0.00245779	0.00089402	0.1147	0.202598	0.0263533	0.00543319	0.0014301	0	0	0	0	0	0	0	0	0	0	0.010644	0	0.00316451	0.00492501	0
		7	0.274681	0.871312	0.120034	0.356874	0.381488	0.625355	0.855095	0.0112975	0.00227416	0.00543105	0.535511	0.144994	0.00094036	0.00122211	0.0123289	0.000496693	0.000291529	0.00010979	0.000325767	0.000102582	0	0	0.0102297	0.00781954	0.00328804	0.00286239	0.00168894	0.134052	0.243053	0.026367	0.0058903	0.00113021	0	0	0	0	0	0	0	0	0	0	0.0108796	0	0.00212993	0.0033481	0
		8	0.247321	0.903275	0.107771	0.384711	0.312929	0.729809	0.898192	0.0112791	0.00201041	0.00511361	0.466552	0.129047	0.00116522	0.00220778	0.00926162	0.000704651	0.000493042	0.000213431	0.00120043	0.0002025	0.000196124	0	0.0124995	0.00763279	0.00679605	0.00673078	0.00186623	0.119864	0.221384	0.0235217	0.00557955	0.00231463	0	0	9.10924e-07	0	3.6437e-06	0	0	0	0	0	0.0113074	0	0.00155997	0.00229964	0
		9	0.234493	0.919732	0.115848	0.354258	0.255574	0.799099	0.906237	0.0108654	0.00195467	0.00501916	0.361344	0.159721	0.00199862	0.000822556	0.00343268	0.00107407	0.000492197	1.77104e-05	2.70317e-05	0	0	9.52701e-05	0.00918485	0.00905269	0.00472191	0.00528682	0.00290452	0.102497	0.164112	0.0201537	0.00490966	0.00129071	0	0	0	0	0	0	0	0	0.00019054	0.00019054	0.00816051	0	0.000610191	0.00111354	0
		10	0.224609	0.946787	0.10888	0.336979	0.21378	0.860243	0.931636	0.0103268	0.00184065	0.00481294	0.343265	0.194763	0.00230523	0.00116682	0.00189851	0.000994079	0.000693609	0.000208776	0.000120988	9.55997e-05	0	0	0.0097322	0.00607774	0.00545132	0.00379888	0.00184969	0.0929648	0.0928105	0.0142003	0.00269456	0.000703374	0	0	0	0	0	0	9.46232e-05	0	0	0	0.00734552	0	0.0003074	0.000576906	0
		11	0.214344	0.945428	0.10016	0.37043	0.161852	0.90195	0.918296	0.009964	0.00177048	0.00488722	0.407393	0.230544	0.00197424	0.000706223	0.000723079	0.00136853	0.000970698	0.000115382	2.48802e-05	9.9521e-07	0	0	0.00928738	0.00568803	0.00451836	0.00297784	0.00193151	0.101737	0.0657584	0.00825709	0.00146308	0.000589783	0	0	0	0	0	9.24918e-05	0	0	0	0	0.00431981	0	4.97605e-05	0.00012042	0
		12	0.21262	0.922211	0.0822241	0.430823	0.127909	0.925162	0.905887	0.0087546	0.00152412	0.00409553	0.459572	0.222242	0.00280996	0.00105812	0.000206211	0.00258085	0.00208406	0.000230155	0.000123926	0.00018539	0	0	0.0117314	0.00673634	0.00424719	0.00464712	0.00181634	0.131919	0.0554113	0.00903702	0.00207569	0.000509281	0	0	0	0	0	0	9.16541e-05	0.000183308	9.16541e-05	9.16541e-05	0.00322533	0	0.000114557	0.00011768	0
		13	0.20348	0.922579	0.07426	0.497283	0.0975782	0.962959	0.902971	0.00843371	0.0011925	0.00355155	0.473223	0.199906	0.00304277	0.00132226	0.000305744	0.00191344	0.00244144	0.000432479	3.04612e-05	0	0	0	0.014945	0.00754393	0.00601935	0.00548947	0.00383327	0.149983	0.0566826	0.00988985	0.00209019	0.00111091	0	0	0	0	0	0	0	0	0	1.80511e-05	0.00381145	0	1.35383e-05	1.01537e-05	0
		14	0.200558	0.896558	0.0692683	0.554294	0.0708788	0.983888	0.898233	0.00852837	0.00108253	0.00337167	0.401265	0.120093	0.00356146	0.00156214	0.000113739	0.00351901	0.00334244	0.000350883	4.34944e-05	0.000209356	9.92411e-05	0	0.0226758	0.0156254	0.00877844	0.00589441	0.00564415	0.167502	0.0667257	0.0132412	0.00339198	0.0016531	0	0	0	0	0	1.20818e-06	0	0.00019969	0	1.32899e-05	0.00310565	0	0	1.08736e-05	2.41635e-06
		15-19	0.219511	0.850815	0.0881793	0.743348	0.0340166	1.0084	0.881316	0.00849337	0.000990984	0.00300831	0.262234	0.0391454	0.00200401	0.00232267	0.000141575	0.0052395	0.00450169	0.00059446	0.000631797	0.000182197	4.28118e-05	0	0.0298681	0.0208227	0.013952	0.00885988	0.00543239	0.192681	0.113791	0.0235288	0.00540976	0.00189519	0	0	0	0	0	2.08584e-05	0	0.000166867	7.60803e-05	8.45285e-05	0.00408503	2.92003e-06	3.65003e-06	3.65003e-06	1.09501e-06
		20-24	0.309795	0.689436	0.165243	1.00385	0.0100502	0.971605	0.822428	0.0177049	0.00552062	0.0222266	0.149755	0.0607617	0.00676673	0.00381724	0.000178854	0.0123753	0.0109899	0.00109994	0.00201465	0.000922925	0.000290372	2.68136e-05	0.040628	0.0336556	0.0215307	0.014035	0.00828963	0.246819	0.210372	0.058021	0.0165595	0.00684168	5.78905e-06	5.78905e-06	0	0	0	0.00017154	0.000360447	0.000280926	0.00044607	0.000422622	0.012789	0	0	5.78905e-06	6.88626e-05
		25-29	0.364474	0.63677	0.176744	1.11319	0.00826888	0.989675	0.836521	0.016446	0.00425319	0.0170138	0.0924073	0.0748647	0.0122988	0.00493158	0.000256413	0.0146712	0.0121504	0.00160898	0.0025823	0.00113409	0.00042256	0.000167148	0.0473779	0.0421282	0.0289376	0.0164872	0.00973103	0.25411	0.271244	0.0799695	0.0260538	0.00926314	0	2.65587e-05	6.1706e-05	5.89122e-05	1.13823e-05	0.000114823	0.000268588	0.000591501	0.000519206	0.000452327	0.0181717	0	0	0	3.89413e-05
		30-34	0.34158	0.660052	0.175767	1.11755	0.00748269	0.992009	0.833818	0.0169854	0.0036228	0.0139346	0.0604556	0.0650822	0.00816341	0.0051889	0.000194556	0.0171956	0.0148848	0.0010736	0.00250861	0.00127408	0.000401187	0.000234163	0.0456746	0.0431895	0.0276272	0.0162801	0.00924134	0.231589	0.262353	0.0894491	0.0303837	0.0113847	0	3.61763e-05	2.84243e-05	3.10083e-05	2.58402e-06	0.000204046	0.00035129	0.000529451	0.000624076	0.00100178	0.0194088	0	2.58402e-06	0	7.57371e-05
		35-39	0.292621	0.723903	0.182352	1.1026	0.00783044	1.00469	0.840847	0.0178851	0.00324429	0.0128801	0.0411464	0.0640247	0.00907538	0.0054825	0.000489886	0.0218995	0.0193487	0.00155746	0.00322537	0.00166188	0.000658716	0.000189512	0.0478833	0.0450412	0.0302254	0.0175134	0.0101371	0.223792	0.245176	0.0948818	0.035271	0.0137286	4.31043e-05	3.55138e-05	3.722e-05	2.29795e-05	4.10153e-05	0.000208314	0.000570244	0.000844433	0.00100334	0.000851225	0.0188843	0	2.08905e-06	0	2.46857e-05
		40-44	0.246831	0.779707	0.191178	1.08312	0.00835734	1.0129	0.842214	0.0151648	0.0028123	0.0109604	0.028742	0.0703311	0.00972469	0.005293	0.000275232	0.0245534	0.0213542	0.00174807	0.00394961	0.00235867	0.000875136	0.000403716	0.0565973	0.0458818	0.0307953	0.0172107	0.0103124	0.222116	0.228825	0.0999123	0.0372062	0.0164665	0	4.09406e-05	6.64475e-05	3.14928e-05	2.45632e-05	0.000157146	0.000670762	0.000924581	0.00125051	0.00145077	0.0195545	0	0	0	6.67602e-05
		45-49	0.215055	0.801126	0.211429	1.06331	0.00776645	1.00675	0.813221	0.015688	0.00258538	0.0104048	0.0169992	0.0778014	0.0102088	0.00436842	0.000349728	0.0276961	0.0244911	0.00160326	0.00441249	0.00292417	0.00130044	0.000455723	0.0657847	0.0481798	0.0363406	0.0205103	0.0124526	0.21383	0.205286	0.106262	0.0426776	0.0209297	0	8.07722e-05	3.78348e-05	6.43578e-05	6.05936e-05	0.000158964	0.000543927	0.00109703	0.00130791	0.00149516	0.018621	0	2.77841e-05	2.77841e-05	0.000155335
		50-54	0.195428	0.816012	0.231688	1.06769	0.00761525	1.00367	0.782887	0.0153734	0.00216782	0.00897596	0.0113312	0.0861549	0.0114498	0.0044405	0.000371878	0.0307969	0.0267113	0.00188906	0.00509529	0.00367301	0.00159068	0.000722888	0.077178	0.0593768	0.0426795	0.0238078	0.0132771	0.219675	0.195511	0.113629	0.050678	0.0276287	1.53789e-05	7.5401e-05	3.45521e-05	6.91041e-05	0.000155565	0.000185838	0.00051493	0.00118635	0.00183755	0.00230078	0.022196	1.00912e-05	4.41184e-05	4.31093e-05	5.94973e-05
		55-59	0.176655	0.843739	0.245057	1.04859	0.00907541	1.00737	0.76072	0.0159233	0.00205459	0.00855427	0.00695675	0.0931574	0.0126122	0.00346419	0.000379661	0.0315209	0.0281622	0.00234749	0.00571607	0.00408296	0.00178583	0.000747263	0.0928407	0.0669824	0.0508838	0.0277496	0.0157084	0.216457	0.183571	0.121091	0.0600703	0.0333739	0	8.30178e-05	8.42179e-05	9.82663e-05	0.00012948	0.00019286	0.000574115	0.00135906	0.00199241	0.00295342	0.0223734	0	1.33315e-05	1.42095e-05	0.000206118
		60-64	0.161217	0.865907	0.260459	1.03038	0.00955174	1.00859	0.737409	0.0159502	0.00200198	0.00833012	0.00531302	0.091487	0.0124221	0.00327497	0.000494702	0.0337727	0.0309267	0.00210118	0.00669737	0.00509535	0.00216667	0.00117384	0.109796	0.0787965	0.0594302	0.0338715	0.0181879	0.210631	0.177338	0.121179	0.0656307	0.0404003	8.48059e-06	3.9105e-05	5.50811e-05	0.000109948	0.000107421	0.000143442	0.000514405	0.0011845	0.00200875	0.00264283	0.024407	5.39674e-06	1.44342e-05	1.44342e-05	0.000221909
		65-69	0.1459	0.898982	0.261171	0.98819	0.0119138	1.01506	0.722371	0.0140392	0.00203526	0.00842009	0.00406039	0.096013	0.0121433	0.00276812	0.000308169	0.0328028	0.0291538	0.00288348	0.00676719	0.00525209	0.00243719	0.00124736	0.129751	0.093289	0.0707867	0.0371396	0.0195944	0.202707	0.16621	0.117364	0.0681983	0.0392476	5.6729e-05	4.90477e-05	0.000107124	6.18481e-05	0.000114132	0.00010793	0.000589522	0.00151417	0.00197123	0.00284684	0.0223505	5.38962e-06	1.71131e-05	1.64394e-05	8.75867e-05
		70-74	0.134361	0.920783	0.268461	0.929827	0.0126426	1.01391	0.707381	0.0130328	0.00206501	0.00894382	0.00388032	0.0974295	0.01153	0.0025106	0.000373504	0.0299823	0.026939	0.00315345	0.00680101	0.00483445	0.00229413	0.00133502	0.138223	0.104846	0.0757373	0.0426645	0.021136	0.186997	0.155797	0.112626	0.0656578	0.0410925	0	3.69744e-05	7.07892e-05	0.000113064	8.58035e-05	0.000163539	0.000333762	0.001132	0.00131322	0.00205625	0.022932	6.81522e-06	6.0945e-05	6.0945e-05	0.000145991
		75-79	0.123751	0.910389	0.273754	0.861672	0.0144311	0.973285	0.674523	0.0124668	0.00199016	0.00846871	0.00346007	0.106203	0.0123544	0.00263914	0.000436547	0.0312787	0.0279046	0.00461214	0.00732972	0.00438754	0.00230399	0.00177782	0.159346	0.117502	0.0905559	0.0471234	0.0248424	0.17943	0.155822	0.103577	0.0604377	0.0375562	0	8.52853e-05	1.44542e-05	8.79955e-05	4.44494e-05	0.000166054	0.000144005	0.000711374	0.00116617	0.00185534	0.0243381	1.08406e-05	0	1.80677e-06	0.00010173
		80-84	0.129699	0.879427	0.277834	0.782676	0.0166177	0.938661	0.646192	0.0135985	0.00197539	0.00882234	0.003501	0.121815	0.0144076	0.00239177	0.000638953	0.028998	0.0263276	0.00543645	0.0087662	0.00439251	0.0024171	0.000934962	0.168408	0.13211	0.0982489	0.0515036	0.0316612	0.185984	0.154797	0.106085	0.0604048	0.035605	0	1.39407e-06	5.8319e-05	5.8319e-05	0	5.29745e-05	0.000208415	0.000400332	0.000825758	0.00111666	0.0291223	0	0	0	5.8319e-05
		85-89	0.134681	0.822552	0.281212	0.695236	0.0216151	0.86881	0.587539	0.0147081	0.0025453	0.0100961	0.00304391	0.134418	0.0125663	0.00246362	0.000396784	0.0247273	0.0220931	0.00503271	0.00915835	0.00454859	0.00206061	0.00079002	0.196099	0.153921	0.114619	0.0518535	0.036813	0.185159	0.147295	0.0879375	0.0543232	0.0332597	0	0	0	0	0	4.9656e-05	4.9656e-05	0.00103917	0.000415855	0.00103917	0.0256117	0	0.000115709	0.000115709	0.000694255
		90-94	0.139892	0.749646	0.304068	0.584493	0.0343127	0.760991	0.511758	0.0185698	0.00375329	0.0147333	0.00298964	0.163143	0.01516	0.00351642	0	0.0246864	0.0212347	0.00485542	0.00744774	0.00398071	0.000991061	0	0.20285	0.144464	0.121415	0.0598805	0.0413796	0.181079	0.124205	0.0856754	0.0454658	0.030005	0	0	0	0	0	0	0	0.000660707	0	0.000131694	0.0339243	0	0	0	0
		95-99	0.134026	0.688029	0.29529	0.476845	0.0443068	0.687903	0.477791	0.0115511	0.00486425	0.020362	0	0.154643	0.00997059	0.0017	0	0.0199443	0.0160919	0.0017	0.0051	0.0034	0	0.0017	0.191393	0.127374	0.111509	0.0316149	0.0371674	0.147089	0.125222	0.0846543	0.0329756	0.02051	0	0	0	0	0	0	0	0	0.0017	0	0.0522443	0	0	0	0
[truncated: 15 more columns]

## Sheet: Dental_Service_Weightings_Costs
	Dental Item Code	Description of Dental Service (ADA 2022)2	Private Practice Fees (ADA 2022)3	Public Practice Fees (DVA 2020)4	Weighted for Dental Caries Management	Data Source	Comments
	011	Comprehensive oral examination	66	56.05	0.333333	Expert opinion (TMN and HC)	The most common oral diseases diagnosed are dental caries, periodontal diseases followed by other oral diseaes and dental conditions.
	012	Periodic oral examination	58	46.55	0.333333	Expert opinion (TMN and HC)	The most common oral diseases diagnosed are dental caries, periodontal diseases followed by other oral diseaes and dental conditions.
	013	Oral examination – limited	52	29.25	0.333333	Expert opinion (TMN and HC)	The most common oral diseases diagnosed are dental caries, periodontal diseases followed by other oral diseaes and dental conditions.
	022	Intraoral radiograph – per exposure	44	39.4	0.333333	Expert opinion (TMN and HC)	The most common oral diseases diagnosed are dental caries, periodontal diseases followed by other oral diseaes and dental conditions.
	111	Removal of plaque and/or stain	66	57.25	0.5	Azarpazhooh et al., 20095	Designed to remove biofilm and plaque as the causative agent for dental caries and periodontal disease development and progression.
	114	Removal of calculus – first appointment	120	95.45	0.5	Azarpazhooh et al., 20095	Designed to remove biofilm and plaque as the causative agent for dental caries and periodontal disease development and progression.
	121	Topical application of remineralisation agents, one treatment	36	36.8	1	Marinho et al., 20136	Topical fluorides increases the acid resistance of teeth to protect from dental caries.
	123	Application of a cariostatic agent – per tooth	36	28.8	1	Oliveira et al., 20197	Topical fluorides and silver ions assist to arrest dental caries.
	131	Dietary analysis and advice	37	38.7	1	Harris et al., 20128	Behaviour changes in reducing sugar intake reduce dental caries risk.
	141	Oral hygiene instruction	40	52.65	0.5	Löe 20009	Optimal plaque control reduces the risk for dental caries and periodontal disease.
	161	Fissure and/or tooth surface sealing – per tooth	58	49	1	Ahovuo-Saloranta et al., 201710	Fissure sealant create a physical barrier in the pit and fissures of teeth, thereby reduces plaque retention and dental caries risk.
	311	Removal of a tooth or part(s) thereof	195	139.75	0.7	Ling and Tao 201611	Most tooth loss is causes by dental caries and periodontal disease.
	314	Sectional removal of a tooth or part(s) thereof	257	178.6	0.7	Ling and Tao 201611	Most tooth loss is causes by dental caries and periodontal disease.
	411	Direct pulp capping	51	37.15	0.9	Lam 201612	Most endodontic treatments are due to dental caries, with the exception of rare causes from periodontal disease and dental trauma.
	414	Pulpotomy	127	80.95	0.9	Lam 201612	Most endodontic treatments are due to dental caries, with the exception of rare causes from periodontal disease and dental trauma.
	415	Complete chemo-mechanical preparation of root canal – one canal	308	227.95	0.9	Lam 201612	Most endodontic treatments are due to dental caries, with the exception of rare causes from periodontal disease and dental trauma.
	417	Root canal obturation – one canal	290	220.1	0.9	Lam 201612	Most restorative treatments are due to dental caries, with the exception of rare causes from cracked teeth, tooth wear and dental trauma
	511	Metallic restoration – one surface – direct	156	110.95	0.9	Lam 201612	Most restorative treatments are due to dental caries, with the exception of rare causes from cracked teeth, tooth wear and dental trauma
	512	Metallic restoration – two surfaces – direct	187	136	0.9	Lam 201612	Most restorative treatments are due to dental caries, with the exception of rare causes from cracked teeth, tooth wear and dental trauma
	513	Metallic restoration – three surfaces – direct	218	162.35	0.9	Lam 201612	Most restorative treatments are due to dental caries, with the exception of rare causes from cracked teeth, tooth wear and dental trauma
	514	Metallic restoration – four surfaces – direct	247	185.05	0.9	Lam 201612	Most restorative treatments are due to dental caries, with the exception of rare causes from cracked teeth, tooth wear and dental trauma
	515	Metallic restoration – five surfaces – direct	285	211.25	0.9	Lam 201612	Most restorative treatments are due to dental caries, with the exception of rare causes from cracked teeth, tooth wear and dental trauma
	521	Adhesive restoration – one surface – anterior tooth – direct	159	122.85	0.9	Lam 201612	Most restorative treatments are due to dental caries, with the exception of rare causes from cracked teeth, tooth wear and dental trauma
	522	Adhesive restoration – two surfaces – anterior tooth – direct	192	149.2	0.9	Lam 201612	Most restorative treatments are due to dental caries, with the exception of rare causes from cracked teeth, tooth wear and dental trauma
	523	Adhesive restoration – three surfaces – anterior tooth – direct	223	176.7	0.9	Lam 201612	Most restorative treatments are due to dental caries, with the exception of rare causes from cracked teeth, tooth wear and dental trauma
	524	Adhesive restoration – four surfaces – anterior tooth – direct	255	204.2	0.9	Lam 201612	Most restorative treatments are due to dental caries, with the exception of rare causes from cracked teeth, tooth wear and dental trauma
	525	Adhesive restoration – five surfaces – anterior tooth – direct	296	240	0.9	Lam 201612	Most restorative treatments are due to dental caries, with the exception of rare causes from cracked teeth, tooth wear and dental trauma
	531	Adhesive restoration – one surface – posterior tooth – direct	169	131.3	0.9	Lam 201612	Most restorative treatments are due to dental caries, with the exception of rare causes from cracked teeth, tooth wear and dental trauma
	532	Adhesive restoration – two surfaces – posterior tooth – direct	210	164.8	0.9	Lam 201612	Most restorative treatments are due to dental caries, with the exception of rare causes from cracked teeth, tooth wear and dental trauma
	533	Adhesive restoration – three surfaces – posterior tooth – direct	246	198.1	0.9	Lam 201612	Most restorative treatments are due to dental caries, with the exception of rare causes from cracked teeth, tooth wear and dental trauma
	534	Adhesive restoration – four surfaces – posterior tooth – direct	276	223.2	0.9	Lam 201612	Most restorative treatments are due to dental caries, with the exception of rare causes from cracked teeth, tooth wear and dental trauma
	535	Adhesive restoration – five surfaces – posterior tooth – direct	312	257.8	0.9	Lam 201612	Most restorative treatments are due to dental caries, with the exception of rare causes from cracked teeth, tooth wear and dental trauma
	541	Metallic restoration – one surface – indirect	812	579.35	0.9	Lam 201612	Most restorative treatments are due to dental caries, with the exception of rare causes from cracked teeth, tooth wear and dental trauma
	542	Metallic restoration – two surfaces – indirect	944	740.4	0.9	Lam 201612	Most restorative treatments are due to dental caries, with the exception of rare causes from cracked teeth, tooth wear and dental trauma
	543	Metallic restoration – three surfaces – indirect	1102	965.75	0.9	Lam 201612	Most restorative treatments are due to dental caries, with the exception of rare causes from cracked teeth, tooth wear and dental trauma
	544	Metallic restoration – four surfaces – indirect	1193	1078.5	0.9	Lam 201612	Most restorative treatments are due to dental caries, with the exception of rare causes from cracked teeth, tooth wear and dental trauma
	545	Metallic restoration – five surfaces – indirect	1264	1207.15	0.9	Lam 201612	Most restorative treatments are due to dental caries, with the exception of rare causes from cracked teeth, tooth wear and dental trauma
	551	Tooth-coloured restoration – one surface – indirect	812	724.35	0.9	Lam 201612	Most restorative treatments are due to dental caries, with the exception of rare causes from cracked teeth, tooth wear and dental trauma
	552	Tooth-coloured restoration – two surfaces – indirect	944	836.9	0.9	Lam 201612	Most restorative treatments are due to dental caries, with the exception of rare causes from cracked teeth, tooth wear and dental trauma
	553	Tooth-coloured restoration – three surfaces – indirect	1102	1030.05	0.9	Lam 201612	Most restorative treatments are due to dental caries, with the exception of rare causes from cracked teeth, tooth wear and dental trauma
	554	Tooth-coloured restoration – four surfaces – indirect	1193	1239.4	0.9	Lam 201612	Most restorative treatments are due to dental caries, with the exception of rare causes from cracked teeth, tooth wear and dental trauma
	555	Tooth-coloured restoration – five surfaces – indirect	1264	1328.7	0.9	Lam 201612	Most restorative treatments are due to dental caries, with the exception of rare causes from cracked teeth, tooth wear and dental trauma
	572	Provisional/interim restoration – per tooth	103	51.9	0.9	Lam 201612	Most restorative treatments are due to dental caries, with the exception of rare causes from cracked teeth, tooth wear and dental trauma
	576	Metallic crown - preformed	277	273.6	0.9	Lam 201612	Most restorative treatments are due to dental caries, with the exception of rare causes from cracked teeth, tooth wear and dental trauma
	586	Preformed full crown – metallic – significant tooth preparation	277	273.6	0.9	Lam 201612	Most restorative treatments are due to dental caries, with the exception of rare causes from cracked teeth, tooth wear and dental trauma
	587	Preformed full crown – metallic – minimal tooth preparation	277	162.35	0.9	Lam 201612	Most restorative treatments are due to dental caries, with the exception of rare causes from cracked teeth, tooth wear and dental trauma
	611	Full crown – polymeric material – indirect	1599	983.25	0.9	Lam 201612	Most restorative treatments are due to dental caries, with the exception of rare causes from cracked teeth, tooth wear and dental trauma
	613	Full crown – ceramic – indirect	1599	1430	0.9	Lam 201612	Most restorative treatments are due to dental caries, with the exception of rare causes from cracked teeth, tooth wear and dental trauma
	615	Full crown – veneered – indirect	1600	1345.25	0.9	Lam 201612	Most restorative treatments are due to dental caries, with the exception of rare causes from cracked teeth, tooth wear and dental trauma
	618	Full crown – metallic – indirect	1646	1260.55	0.9	Lam 201612	Most restorative treatments are due to dental caries, with the exception of rare causes from cracked teeth, tooth wear and dental trauma
	642	Bridge pontic – direct – per pontic	1195	1030.05	0.7	Lam 201612	Most tooth loss is causes by dental caries and periodontal disease.
	643	Bridge pontic – indirect – per pontic	1195	1098.25	0.7	Lam 201612	Most tooth loss is causes by dental caries and periodontal disease.
	711	Complete maxillary denture	1400	1015.75	0.7	Lam 201612	Most tooth loss is causes by dental caries and periodontal disease.
	712	Complete mandibular denture	1418	1015.75	0.7	Lam 201612	Most tooth loss is causes by dental caries and periodontal disease.
	719	Complete maxillary and mandibular dentures	2527	1801.2	0.7	Lam 201612	Most tooth loss is causes by dental caries and periodontal disease.
	721	Partial maxillary denture – resin base	808	464.7	0.7	Lam 201612	Most tooth loss is causes by dental caries and periodontal disease.
	722	Partial mandibular denture – resin base	808	464.7	0.7	Lam 201612	Most tooth loss is causes by dental caries and periodontal disease.
	727	Partial maxillary denture – custom fabricated metal framework	1523	1360.7	0.7	Lam 201612	Most tooth loss is causes by dental caries and periodontal disease.
	728	Partial mandibular denture – custom fabricated metal framework	1523	1360.7	0.7	Lam 201612	Most tooth loss is causes by dental caries and periodontal disease.
	942	Sedation – intravenous – per 30 minutes or part thereof	308	137.5	0.7	Expert opinion (TMN and HC)	Most dental treatment is due to dental caries.
	943	Relative analgesia – inhalation of nitrous oxide and oxygen mixture – per 30 minutes or part thereof	116	68.75	0.7	Expert opinion (TMN and HC)	Most dental treatment is due to dental caries.
	949	Treatment under general anaesthesia/sedation	228	193	0.7	Expert opinion (TMN and HC)	Most dental treatment is due to dental caries.
